# Supplementary material for: Trials using deferred consent in the emergency setting: a systematic review and narrative synthesis of stakeholders’ attitudes
Source: Trials. 2022 May 16;23:411. doi: 10.1186/s13063-022-06304-x (PMC9109432; doi:10.1186/s13063-022-06304-x)
Supplement: Supplementary file 4 — Additional file 4. MMAT checklist. [file 13063_2022_6304_MOESM4_ESM.xlsx]

## Sheet: MMAT checklist
	SCREENING QUESTIONS		1. QUALITATIVE STUDIES					2. RANDOMIZED CONTROLLED TRIALS					3. NON-RANDOMIZED STUDIES					4. QUANTITATIVE DESCRIPTIVE STUDIES					5. MIXED METHODS STUDIES					Overall
Citation	S1. Are there clear research questions?	S2. Do the collected data allow to address the research questions?	1.1. Is the qualitative approach appropriate to answer the research question?	1.2. Are the qualitative data collection methods adequate to address the research question?	1.3. Are the findings adequately derived from the data?	1.4. Is the interpretation of results sufficiently substantiated by data?	1.5. Is there coherence between qualitative data sources, collection, analysis and interpretation?	2.1. Is randomization appropriately performed?	2.2. Are the groups comparable at baseline?	2.3. Are there complete outcome data?	2.4. Are outcome assessors blinded to the intervention provided?	2.5 Did the participants adhere to the assigned intervention?	3.1. Are the participants representative of the target population?	3.2. Are measurements appropriate regarding both the outcome and intervention (or exposure)?	3.3. Are there complete outcome data?	3.4. Are the confounders accounted for in the design and analysis?	3.5. During the study period, is the intervention administered (or exposure occurred) as intended?	4.1. Is the sampling strategy relevant to address the research question?	4.2. Is the sample representative of the target population?	4.3. Are the measurements appropriate?	4.4. Is the risk of nonresponse bias low?	4.5. Is the statistical analysis appropriate to answer the research question?	5.1. Is there an adequate rationale for using a mixed methods design to address the research question?	5.2. Are the different components of the study effectively integrated to answer the research question?	5.3. Are the outputs of the integration of qualitative and quantitative components adequately interpreted?	5.4. Are divergences and inconsistencies between quantitative and qualitative results adequately addressed?	5.5. Do the different components of the study adhere to the quality criteria of each tradition of the methods involved?
Armstrong, S., et al. (2019)	Yes	Yes	Yes	Yes	Yes	Yes	Yes																					High
Beshansky, J. R., et al. (2014)	Yes	Yes																Yes	Yes	Yes	Yes	Yes						HIgh
Booth, M. G., et al. (2005)	Yes	Yes																No	No	Yes	Yes	Can't tell						low
Brown, P., et al. (2020)	Yes	Yes	Yes	Yes	Yes	Yes	Yes																					high
Buckley, J. M., et al. (2016)	Yes	Yes	Yes	Yes	Yes	Yes	Yes																					high
Burns, K. E. A., et al. (2011)	Yes	Yes																No	No	Yes	No	Yes						Low
Campwala, I., et al. (2020).	Yes	Yes																Yes	Yes	Yes	Can't tell	Yes						moderate
Cook, D. J., et al. (2008)	Yes	Yes																Yes	Yes	Yes	Yes	Yes						High
de Tonnerre, E. J., et al. (2020)	Yes	Yes																Yes	Yes	Yes	Can't tell	Yes						moderate
Dickert, N. W., et al. (2017)	Yes	Yes																Yes	Yes	Yes	No	Yes						moderate
Dickert, N. W., et al. (2019)	Yes	Yes																Yes	Yes	Yes	No	Yes						moderate
Do Amaral Pfeilsticker, F. J., et al. (2020)	Yes	Yes																Can't tell	No	Yes	No	Yes						low
Furyk, J., et al. (2018)	Yes	Yes																Yes	Yes	Yes	No	Yes						moderate
Gigon, F., et al. (2013)	Yes	Yes																Can't tell	Yes	Yes	No	Yes						moderate
Gobat, N., et al. (2019)	Yes	Yes																Yes	Yes	Yes	Can't tell	Yes						moderate
Honarm, et al. (2018)	Yes	Yes																Yes	Yes	Yes	Yes	Yes						high
Houghton, G., et al. (2018)	Yes	Yes	Yes	Yes	Yes	Yes	Yes											Yes	Yes	Yes	Yes	Yes						high
Kamarainen, A., et al. (2012)	Yes	Yes																Yes	Yes	Yes	Yes	Yes						high
Kleindorfer, D., et al. (2011)	Yes	Yes																Yes	No	Yes	No	Yes						moderate
Manda-Taylor, L., et al. (2019)	Yes	Yes																Yes	Yes	Yes	Yes	Yes						high
Perner, A., et al. (2010)	Yes	Yes																										high
Potter, J. E., et al. (2013)	Yes	Yes																Yes	Yes	Yes	Yes	Yes						high
Scales, D. C., et al. (2009)	Yes	Yes																Can't tell	Yes	Yes	Yes	Yes						moderate
Scicluna, V. M., et al. (2019)	Yes	Yes	Yes	Yes	Yes	Yes	Yes																					high
Scicluna, V. M., et al. (2020)	Yes	Yes																Yes	Yes	Yes	Can't tell	Yes						moderate
Shamy, M. C. F., et al. (2019)	Yes	Yes																Yes	Yes	Yes	Can't tell	Yes						moderate
Terry, M. A., et al. (2017)	Yes	Yes																Yes	Yes	Yes	Can't tell	Yes						moderate
